# Supplementary material for: Optogenetic Neuronal Stimulation Promotes Functional Recovery After Spinal Cord Injury
Source: Front Neurosci. 2021 Apr 9;15:640255. doi: 10.3389/fnins.2021.640255 (PMC8062867; doi:10.3389/fnins.2021.640255)
Supplement: Supplementary file 2 [file Data_Sheet_1.ZIP]

Archive with 9 entries (8 files):
- original blots/
- original blots/BDNF.1.Tif
- original blots/BDNF.2.Tif
- original blots/GAP-43.1.Tif
- original blots/GAP-43.2.Tif
- original blots/NGF.2.Tif
- original blots/NGF.Tif
- original blots/TUBULIN.1.Tif
- original blots/TUBULIN.2.Tif
